# Supplementary material for: Engineering intelligent chassis cells via recombinase-based MEMORY circuits
Source: Nat Commun. 2024 Mar 18;15:2418. doi: 10.1038/s41467-024-46755-1 (PMC10948884; doi:10.1038/s41467-024-46755-1)
Supplement: Supplementary file 4 — Supplementary Data 1 [file 41467_2024_46755_MOESM4_ESM.xlsx]

## Sheet: Data 1
Supplementary Data 1. Sequences of genetic parts used in this work
Promoter	Sequence
PJ23119	ttgacagctagctcagtcctaggtataatgctagc
PLacIR	gcggcgcgccatcgaatggtgaaaaacctttcgcggtatggcatgatagcgccc
PPhlF	cgacgtacggtggaatctgattcgttaccaattgacatgatacgaaacgtaccgtatcgttaaggt
Ptet	tccctatcagtgatagagattgacatccctatcagtgatagagatactgagcac
PBAD	agaaaccaattgtccatattgcatcagacattgccgtcactgcgtcttttactggctcttctcgctaaccaaaccggtaaccccgcttattaaaagcattctgtaacaaagcgggaccaaagccatgacaaaaacgcgtaacaaaagtgtctataatcacggcagaaaagtccacattgattatttgcacggcgtcacactttgctatgccatagcatttttatccataagattagcggatcctacctgacgctttttatcgcaactctctactgtttctccataccc
PCymRC	aacaaacagacaatctggtctgtttgtattatggaaaatttttctgtataatagattcaacaaacagacaatctggtctgtttgtattat
Pvan	attggatccaattgacagctagctcagtcctaggtataattggatccaat
PLuxB	acctgtaggatcgtacaggtttacgcaagaaaatggtttgttacagtcgaataaa
cH OsymC*	ttgtgattgtgagcgctcacaattataatatgcat
dH OsymC*	tttacattgtgagcgctcacaattataatatgcat
fH OsymC*	ttgacattgtgagcgctcacaattataatatgcat
bH OttaC*	ctgacattttaagcgcttaaaatataatatgcat
cG OttaC*	ttgtgattttaagcgcttaaaatatagtatgcat
	*sym or tta operator in bold
PvanBT	tacaaagaaaattcgacaaactgttatttttctatctatttattggatccaataactttagttatgtacctttgtcggcaattggatccaat
	vanR operators in bold, base promoter is cfxA
RBS	Sequence
phl3	ctatggactatgtttgaaagggagaaatactag
cym2	aatggaatattcatagtaaataccaaacggagattctt
lux2	aggtactacgcgaggacttaagcctttcggaggggcaga
van3	gcttaaactaacgaacgtaaataaggaggatagac
lac2	ggaagagagtcaattcatggaggtgaat
tet2	gtaataatcaaggtggcaaaaa
ara2	ggatcccaatgatgtggggtcccgctttcaaggaggtaaat
e1	taagatcctattccagcgggattaaagaggagcgattaagc
A1	caaccatcgtatttaaggtgggtgac
BX	ttggagtgtaccacataaggaggcgattctc
I3	cgtttatacgagttggtcacgcaggggggaggcatg
I5	atcttcggagctaatcggtatcact
I8	ctccacaaataattatagctaaataaagttttataaggtcatct
I12	ccatcagattatgcaggtaacca
BBa_J34801	aaagaggagaaa
Terminator	Sequence
L3S1P11	ccaattattgaacacccttcggggtgtttttttgtttctggtcttcc
L3S1P13	gacgaacaataaggcctccctaacggggggccttttttattgataacaaaa
L3S2P21	ctcggtaccaaattccagaaaagaggcctcccgaaaggggggccttttttcgttttggtcc
L3S2P55	ctcggtaccaaagacgaacaataagacgctgaaaagcgtcttttttcgttttggtcc
L3S3P00	ccaattattgaaggggagcgggaaaccgctcccctttttttgtttcttgtctccc
L3S3P21	ccaattattgaaggcctccctaacggggggcctttttttgtttctggtctccc
L3S3P22	ccaattattgaaggccgctaacgcggcctttttttgtttctggtcttcc
L3S3P23	ccaattattgaagacgcttaacagcgtctttttttgtttctggtcttcc
L3S3P41	aaaaaaaaaaaacaccctaacgggtgtttttttttttttggtcttcc
ECK120010799	gttatgagtcaggaaaaaaggcgacagagtaatctgtcgccttttttctttgcttgcttt
ECK120010818	gtcagtttcacctgttttacgtaaaaacccgcttcggcgggtttttacttttgg
ECK120010858-R	acaagaaaaaaggcacgtcatctgacgtgccttttttattt
ECK120015170	acaattttcgaaaaaacccgcttcggcgggtttttttatagctaaaa
ECK120015440	tccggcaattaaaaaagcggctaaccacgccgctttttttacgtctgca
ECK120017009	gatctaactaaaaaggccgctctgcggccttttttcttttcact
ECK120033736	aacgcatgagaaagcccccggaagatcaccttccgggggcttttttattgcgc
ECK120035133	actgatttttaaggcgactgatgagtcgccttttttttgtct
rrnB T1	ccaggcatcaaataaaacgaaaggctcagtcgaaagactgggcctttcgttttatctgttgtttgtcggtgaacgctctc
BBa_B0014	tcacactggctcaccttcgggtgggcctttctgcgtttatatgctagagagagaatataaaaagccagattattaatccggcttttttattattt
BBa_B0053	tccggcaaaaaaacgggcaaggtgtcaccaccctgccctttttctttaaaaccgaaaagattacttcgcgtt
BBa_B0062-R	cagataaaaaaaatccttagctttcgctaaggatgatttct
BBa_B1006	aaaaaaaaaccccgcccctgacagggcggggtttttttt
IOT	taattggtaacgaatcagacaattgacggctcgagggagtagcatagggtttgcagaatccctgcttcgtccatttgacaggcacattatgcatcgatgataagctgtcaaacatgagcagatcctctacgccggacgcatcgtggccggcatcaccggcgccacaggtgcggttgctggcgcctatatcgccgacatcaccgatggggaagatcgggctcgccacttcgggctcatgagcaaatattttatctg
Ribozyme	Sequence
RiboJ	agctgtcaccggatgtgctttccggtctgatgagtccgtgaggacgaaacagcctctacaaataattttgtttaa
RiboJ10	agcgctcaacgggtgtgcttcccgttctgatgagtccgtgaggacgaaagcgcctctacaaataattttgtttaa
RiboJ60b	agtcgtcaagtgctgtgcttgcacttctgatgaggcagtgatgccgaaacgac
HDV	ggccggcatggtcccagcctcctcgctggcgccggctgggcaacatgcttcggcatggcgaatgggac
Degradation Tag	Sequence
DAS tag	gcagcaaacgacgaaaactacgctgacgcttcc
AAV tag	gcagcaaacgacgaaaactacgctgcagcggtg
LAA tag	gcagcaaacgacgaaaactacgctctggctgct
Gene	Sequence
PhlF	atggcacgtaccccgagccgtagcagcattggtagcctgcgtagtccgcatacccataaagcaattctgaccagcaccattgaaatcctgaaagaatgtggttatagcggtctgagcattgaaagcgtggcacgtcgcgccggtgcaggcaaaccgaccatttatcgttggtggaccaacaaagcagcactgattgccgaagtgtatgaaaatgaaatcgaacaggtacgtaaatttccggatttgggtagctttaaagccgatctggattttctgctgcataatctgtggaaagtttggcgtgaaaccatttgtggtgaagcatttcgttgtgttattgcagaagcacagttggaccctgtaaccctgacccaactgaaagatcagtttatggaacgt…
CymR	atgagcccgaaacgtcgtacccaggcagaacgtgcaatggaaacccagggtaaactgattgcagcagcactgggtgttctgcgtgaaaaaggttatgcaggttttcgtattgcagatgttccgggtgcagccggtgttagccgtggtgcacagagccatcattttccgaccaaactggaactgctgctggcaacctttgaatggctgtatgagcagattaccgaacgtagccgtgcacgtctggcaaaactgaaaccggaagatgatgttattcagcagatgctggatgatgcagcagaattttttctggatgatgattttagcatcggcctggatctgattgttgcagcagatcgtgatccggcactgcgtgaaggtattcagcgtaccgttgaacgt…
LuxR	atgaaaaacataaatgccgacgacacatacagaataattaataaaattaaagcttgtagaagcaataatgatattaatcaatgcttatctgatatgactaaaatggtacattgtgaatattatttactcgcgatcatttatcctcattctatggttaaatctgatatttcaatcctagataattaccctaaaaaatggaggcaatattatgatgacgctaatttgataaaatatgatcctatagtagattattctaactccaatcattcaccaattaattggaatatatttgaaaacaatgctgtaaataaaaaatctccaaatgtaattaaagaagcgaaaacatcaggtcttatcactgggtttagtttccctattcatacggctaacaatggcttc…
VanR	atggacatgcctcgtattaaaccgggtcagcgtgttatgatggcactgcgtaaaatgattgcaagcggtgaaatcaaaagtggtgaacgtattgcagaaattccgaccgcagcagcactgggtgttagccgtatgccggttcgtatcgcactgcgttcactggaacaagaaggtctggttgttcgtctgggtgcacgtggttatgcagcccgtggtgttagcagcgatcagattcgtgatgcaattgaagttcgtggtgttctggaaggttttgcagcacgtcgtctggcagaacgtggtatgaccgcagaaacccatgcacgttttgttgtactgattgcagaaggtgaagcactgtttgcagccggtcgcctgaatggtgaagatctggatcgttat…
LacI	atgaaaccagtaacgttatacgatgtcgcagagtatgccggtgtctcttatatgaccgtttcccgcgtggtgaaccaggccagccacgtttctgcgaaaacgcgggaaaaagtggaagcggcgatggtggagctgaattacattcccaaccgcgtggcacaacaactggcgggcaaacagtcgttgctgattggcgttgccacctccagtctggccctgcacgcgccgtcgcaaattgtcgcggcgattaaatctcgcgccgatcaactgggtgccagcgtggtggtgtcgatggtagaacgaagcggcgtcgaagcctgtaaagcggcggtgcacaatcttctcgcgcaacgcgtcagtgggctgatcattaactatccgctggatgaccaggatgcc…
TetR	atgtccagattagataaaagtaaagtgattaacagcgcattagagctgcttaatgaggtcggaatcgaaggtttaacaacccgtaaactcgcccagaagctaggtgtagagcagcctacattgtattggcatgtaaaaaataagcgggctttgctcgacgccttagccattgagatgttagataggcaccatactcacttttgccctttagaaggggaaagctggcaagattttttacgtaataacgctaaaagttttagatgtgctttactaagtcatcgcgatggagcaaaagtacatttaggtacacggcctacagaaaaacagtatgaaactctcgaaaatcaattagcctttttatgccaacaaggtttttcactagagaatgcattatatgca…
AraC	atggctgaagcgcaaaatgatcccctgctgccgggatactcgtttaatgcccatctggtggcgggtttaacgccgattgaggccaacggttatctcgatttttttatcgaccgaccgctgggaatgaaaggttatattctcaatctcaccattcgcggtcagggggtggtgaaaaatcagggacgagaatttgtttgccgaccgggtgatattttgctgttcccgccaggagagattcatcactacggtcgtcatccggaggctcgcgaatggtatcaccagtgggtttactttcgtccgcgcgcctactggcatgaatggcttaactggccgtcaatatttgccaatacggggttctttcgcccggatgaagcgcaccagccgcatttcagcgacttt…
AraE	atggttactatcaatacggaatctgctttaacgccacgttctttgcgggatacgcggcgtatgaatatgtttgtttcggtagctgctgcggtcgcaggattgttatttggtcttgatatcggcgtaatcgccggagcgttgccgttcattaccgatcactttgtgctgaccagtcgtttgcaggaatgggtggttagtagcatgatgctcggtgcagcaattggtgcgctgtttaatggttggctgtcgttccgcctggggcgtaaatacagcctgatggcgggggccatcctgtttgtactcggttctatagggtccgcttttgcgaccagcgtagagatgttaatcgccgctcgtgtggtgctgggcattgctgtcgggatcgcgtcttacaccgct…
CelR (TAN)	gtgaaaccagtaacgttatacgatgtcgcagagtatgccggtgtctctaccgcgaccgtttccaacgtggtgaaccaggccagccacgtttctgcgaaaacgcgggaaaaagtggaagcggcgatcaaagagctgggctacgtgccgaaccgcgcagcccgcaccctggtcacccgacgtaccgacaccgtagccctggtggtgtcggaaaacaaccagaagctcttcgccgaacccttctatgccgggatcgtgctcggcgtgggggttgctctgtccgaacggggattccagttcgtcctggccacgggccgctccgggatagagcatgagcggctgggcggctacctggccggacagcacgtcgacggggtcctcctgctgtcgctccaccgcgac…
RbsR (TAN)	gtggtgaaccaggccagccacgtttctgcgaaaacgcgggaaaaagtggaagcggcgatggcggagctcaattacattcccaaccgcgtggcacaacaactggcgggcaaagcgtcgcataccattggcatgttgatcactgccagtaccaatcctttctattcagaactggtgcgtggcgttgaacgcagctgcttcgaacgcggttatagtctcgTCctttgcaataccgaaggcgatgaacagcggatgaatcgcaatctggaaacgctgatgcaaaaacgcgttgatggcttgctgttactgtgcaccgaaacgcatcaaccttcgcgtgaaatcatgcaacgttatccgacagtgcctactgtgatgatggactgggctccgttcgatggcgac…
sfGFP	atgagcaaaggagaagaacttttcactggagttgtcccaattcttgttgaattagatggtgatgttaatgggcacaaattttctgtccgtggagagggtgaaggtgatgctacaaacggaaagcttacccttaaatttatttgcactactggaaaactacctgttccatggccaacacttgtcactactctcacttatggtgttcaatgcttttcccgttatccggatcatatgaaacggcatgactttttcaagagtgccatgcccgaaggttatgtacaggaacgcactatatctttcaaagatgacgggacttacaagacgcgtgctgaagtcaagtttgaaggtgatacccttgttaatcgtatcgagttaaaaggtattgattttaaagaagat…
mKate	atggtatctgaactgatcaaggaaaacatgcatatgaagttgtatatggaaggtaccgtgaacaaccatcatttcaagtgtactagtgaaggtgaaggaaaaccgtatgaaggaactcagacaatgcgtattaaagctgtagaaggtggaccgctgccttttgctttcgatatcttggcaacctctttcatgtatggtagtaagactttcatcaaccatacacagggaatcccggatttctttaaacaatcgtttcctgaaggtttcacatgggaacgtgtaaccacttatgaagatggaggagtactgaccgccactcaggataccagcctgcaagatggatgtttgatctataacgtaaagatccgtggtgtgaacttcccgtcgaatggacctgta…
dCas9	atggataagaaatactcaataggcttagctatcggcacaaatagcgtcggatgggcggtgatcactgatgaatataaggttccgtctaaaaagttcaaggttctgggaaatacagaccgccacagtatcaaaaaaaatcttataggggctcttttatttgacagtggagagacagcggaagcgactcgtctcaaacggacagctcgtagaaggtatacacgtcggaagaatcgtatttgttatctacaggagattttttcaaatgagatggcgaaagtagatgatagtttctttcatcgacttgaagagtcttttttggtggaagaagacaagaagcatgaacgtcatcctatttttggaaatatagtagatgaagttgcttatcatgagaaatatcca…
A118	atgaaggcagctatttatatacgtgtttctactcaagagcaagtagaaaattattcaatacaagctcaaactgaaaaactCacaggattgtgccgctcgaaggactgggacgtatacgatattttcattgacggcggatactccggctcaaatatgaatcgtcccgcattaaatgaaatgctaagtaaactacacgaaattgatgctgtagtcgtatatcgattagacagactatcccgctcacaaagagacacaataacgcttattgaagaatacttcttaaaaaacaatgtagagtttgttagtttgtctgaaacgcttgatactagttcccctttcggtcgtgcaatgattggtatattatcagtattcgcacagctagagcgcgaaacaatccga…
Bxb1	gtgagagccctggtagtcatccgcctgtcccgcgtcaccgatgctacgacttcaccggagcgtcagctggagtcttgccagcagctctgcgcccagcgcggctgggacgtcgtcggggtagcggaggatctggacgtttccggggcggtcgatccgttcgaccggaagcgcagaccgaacctggcccggtggctagcgttcgaggagcaaccgtttgacgtgatcgtggcgtaccgggtagatcggttgacccgatcgatccggcatcttcagcagctggtccactgggccgaggaccacaagaagctggtcgtttccgcgaccgaagcgcacttcgatacgacgacgccgtttgcggcggtcgtcatcgcgcttatgggaacggtggcgcagatggaa…
Int3	atgcgtaaagtggcaatttatagccgtgtgagcaccattaatcaggcagaagaaggttatagcattcagggtcagattgaagcactgaccaaatattgtgaagccatggaatggaagatctataagaactatagtgatgccggttttagcggtggtaaactggaacgtccggcaattaccgaactgattgaagatggcaaaaacaacaaattcgataccatcctggtgtataaactggatcgcctgagccgtaatgttaaagataccctgtatctggtgaaagatgtttttaccgccaacaacattcattttgtgagcctgaaagaaaacatcgataccagcagcgcaatgggtaacctgtttctgacactgctgagcgcaattgcagaatttgaacgt…
Int5	atgcctggtatgaccaccgaaaccggtccggatcctgcaggtctgattgacctgttttgtcgtaaaagcaaagcagttaaaagccgtgcaaatggtgcaggtcagcgtcgtaaacaagaaattagcattgcagcacaagaaaccctgggtcgtaaagttgcagcactgctgggtatgcaggttcgtcatgtttggaaagaagttggtagcgcaagccgttttcgtaaaggtaaagcacgtgatgatcagagcaaagcactgaaagccctggaaagcggtgaagttggtgcCctgtggtgttatcgtctggatcgttgggatcgtggtggtgccggtgcaattctgaaaattatcgaaccggaagatggtatgcctcgtcgtctgctgtttggttgggat…
Int8	gtgaaagttgccgtttattgtcgtgttagcaccctggaacagaaagaacatggtcatagcattgaagaacaagagcgtaaactgaaaagcttctgcgatattaatgattggaccgtgtatgatacctatatcgatgcaggttatagcggtgcaaaacgtgatcgtccggaactgcagcgtctgatgaatgatattaacaaatttgatctggtgctggtgtataaactggatcgtctgacccgtaatgttcgtgatctgctggacctgctggaaatctttgaaaaaaatgatgtgagctttcgtagcgccaccgaagtttatgataccaccaccgcaatgggtcgtctgtttgttaccctggttggtgcaatggcagaatgggaacgtgaaaccattcgt…
Int12	atgaaagtggccatttatacccgtgttagcagcgcagaacaggcaaatgaaggttatagcattcacgagcagaagaagaaactgatcagctattgcgaaatccacgattggaacgagtataaagtttttaccgatgcaggtattagcggtggtagcatgaaacgtccggcactgcaaaaactgatgaaacatctgagttcatttgatctggtgctggtgtataaactggatcgtctgacccgtaatgttcgtgatctgctggatatgctggaagaatttgaacagtataacgtgagctttaaaagcgccaccgaagtttttgataccaccagtgcaattggcaaactgtttattaccatggttggtgcaatggcagaatgggaacgtgaaaccattcgt…
LuxI	atgaccattatgatcaagaaaagcgatttcctggcaattccgtctgaagagtacaaagggattctctcacttcggtatcaggtgttcaaacagcgtctggaatgggatctcgtagtcgagaacaacctggaatcggatgaatacgataactcgaatgcggaatacatctatgcctgcgatgacactgaaaatgtgagtggttgttggcgtctgttgccgacgacaggcgactacatgctgaaatcggtgtttccggaacttttgggtcaacagagtgctccaaaagatcccaatatcgtggaactgtcacgttttgcggtaggcaagaactccagcaaaatcaacaattccgcaagtgagattacgatgaaactgtttgaggcgatctataaacatgcc…
AsbF + HsOMT (operon)	atgaaatatagcttatgcaccatttcgttccgtcaccagttaattagtttcactgatattgttcagtttgcttacgaaaacggctttgaaggtattgaattatggggaacgcacgcccagaatctttacatgcaagagcgcgaaacgacggagcgtgagcttaattttctgaaagataagaatcttgaaatcacgatgatctccgattacttagatattagcttgagtgccgattttgaaaaaaccatcgagaagtctgaacagcttgtggtccttgccaattggttcaatacaaacaagatccgtacattcgcgggtcagaagggttccaaggacttttccgagcaagaacgcaaagagtatgtcaaacgcattcgcaagatctgcgacgtattcgct…
PhlACBD (operon)	atgaataaggtaggaattgtgagctatggcgcgggtatcccggtctgccggctcaaggtggacgacgtgatccaggtgtggaaaaacaccgatctgagtttggtaaagggccaattgggcgttattgaaagggccgtcctgcaacccgacgaagatgtcataaccttgggtgtcctcgccgcccaacgcgcgctggacaaggcaccaccttgttccctcgaagcgctttatctcggcacctgcaccaatccttatgactcccgggcctcggccgcaatcatcctggaaatgctcggctgcggctatgacgccttttgcgcagacgtgcagtttgccggcaaatcaggcaccagcgccctccagatcgcatacgccttggtagcgtcgggcatggtgggc…
Attachment sites	Sequence
A118-AA attB	taacttttcggatcaagctatgaaaaacgcaaagagggaactaaacactta
A118-AA attP	tttagttcctcgttttctctcgttaaaagaagaagaaacgagaaactaaa
A118-CC attB	taacttttcggatcaagctatgaaccacgcaaagagggaactaaacactta
A118-CC attP	tttagttcctcgttttctctcgttccaagaagaagaaacgagaaactaaa
Bxb1-GT attB	cggccggcttgtcgacgacggcggtctccgtcgtcaggatcatccgggc
Bxb1-GT attP	gtcgtggtttgtctggtcaaccaccgcggtctcagtggtgtacggtacaaaccccgac
Bxb1-CC attB	cggccggcttgtcgacgacggcgccctccgtcgtcaggatcatccgggc
Bxb1-CC attP	gtcgtggtttgtctggtcaaccaccgcgccctcagtggtgtacggtacaaaccccgac
Int3 attB	gtttgtaaaggagactgataatggcatgtacaactatactcgtcggtaaaaaggcatcttat
Int3 attP	atggataaaaaaatacagcgtttttcatgtacaactatactagttgtagtgcctaaataatgctt
Int5 attB	gagcgccggatcagggagtggacggcctgggagcgctacacgctgtggctgcggtcggtgc
Int5 attP	ccctaatacgcaagtcgataactctcctgggagcgttgacaacttgcgcaccctgatctg
Int8-AA attB	caatcatcagataactatggcggcacgtgcattaaccacggttgtatcccgtctaaagtactcgt
Int8-AA attP	ttaataaactatggaagtatgtacagtcttgcaatgttgagtgaacaaacttccataataaaat
Int8-CC attB	caatcatcagataactatggcggcacgtgcattccccacggttgtatcccgtctaaagtactcgt
Int8-CC attP	ttaataaactatggaagtatgtacagtcttgccctgttgagtgaacaaacttccataataaaat
Int12-AC attB	gttcgtggtaactatgggtggtacaggtgccacattagttgtaccatttatgtttatgtggttaac
Int12-AC attP	tttttgtatgttagttgtgtcactgggtagacctaaatagtgacacaactgctattaaaatttaa
Int12-CC attB	gttcgtggtaactatgggtggtacaggtgccccattagttgtaccatttatgtttatgtggttaac
Int12-CC attP	tttttgtatgttagttgtgtcactgggtagccctaaatagtgacacaactgctattaaaatttaa
	*The core sequence is shown in red
