# Supplementary material for: Engineering intelligent chassis cells via recombinase-based MEMORY circuits
Source: Nat Commun. 2024 Mar 18;15:2418. doi: 10.1038/s41467-024-46755-1 (PMC10948884; doi:10.1038/s41467-024-46755-1)
Supplement: Supplementary file 5 — Supplementary Data 2 [file 41467_2024_46755_MOESM5_ESM.xlsx]

## Sheet: Data 2
Supplementary Data 2. Genomic sequence of the EcMem recombinase array
Note, the EcMemPro memory array was inserted at the LacI gene and differs only in the A118 start codon (GTG)
Key: Insertion Homology; Promoter; RBS; Gene; Terminator; Antibiotic Resistance
ggtttcagcgtgatggcgttaggcactctggtgctgggctattgcctgatgcagtttgataacggtacggcttccagtggcttgtcctggctctctgttggcatgacgatgatgtgtattgccggttatgcgatgagcgccgcgccagtggtgtggatcctgtgctctgaaattcagccgctgaaatgccgcgatttcggtattacctgttcgaccaccacgaactgggtgtcgaatatgattatcggcgcgaccttcctgacactgcttgatagcattggcgctgccggtacgttctggctctacactgcgctgaacattgcgtttgtgggcattactttctggctcattccggaaaccaaaaatgtcacgctggaacatatcgaacgcaaactgatg…
