# Supplementary material for: Engineering intelligent chassis cells via recombinase-based MEMORY circuits
Source: Nat Commun. 2024 Mar 18;15:2418. doi: 10.1038/s41467-024-46755-1 (PMC10948884; doi:10.1038/s41467-024-46755-1)
Supplement: Supplementary file 6 — Supplementary Data 3 [file 41467_2024_46755_MOESM6_ESM.xlsx]

## Sheet: Data 3
Supplementary Data 3. Plasmids created in this study
Designation	Backbone	Description
pHK001	BAC	Cloning Vector
pHK002	pSC101	Cloning Vector
pHK101	BAC	A118 tuned
pHK102	BAC	Bxb1 tuned
pHK103	BAC	Int3 tuned
pHK104	BAC	Int5 tuned
pHK105	BAC	Int8 tuned
pHK106	BAC	Int12 tuned
pHK201	pSC101	A118 inversion GOF
pHK202	pSC101	Bxb1 inversion GOF
pHK203	pSC101	Int3 inversion GOF
pHK204	pSC101	Int5 inversion GOF
pHK205	pSC101	Int8 inversion GOF
pHK206	pSC101	Int12 inversion GOF
pHK207	pSC101	A118 inversion LOF
pHK208	pSC101	Bxb1 inversion LOF
pHK209	pSC101	Int3 inversion LOF
pHK210	pSC101	Int5 inversion LOF
pHK211	pSC101	Int8 inversion LOF
pHK212	pSC101	Int12 inversion LOF
pHK213	pSC101	A118 excision GOF
pHK214	pSC101	Bxb1 excision GOF
pHK215	pSC101	Int3 excision GOF
pHK216	pSC101	Int5 excision GOF
pHK217	pSC101	Int8 excision GOF
pHK218	pSC101	Int12 excision GOF
pHK219	pSC101	A118 excision LOF
pHK220	pSC101	Bxb1 excision LOF
pHK221	pSC101	Int3 excision LOF
pHK222	pSC101	Int5 excision LOF
pHK223	pSC101	Int8 excision LOF
pHK224	pSC101	Int12 excision LOF
pHK225	pSC101	A118 GOF, Int3 eraser
pHK226	pSC101	Bxb1/Int8 GOF, Int3 eraser
pHK301	BAC	J23119 dCas9
pHK302	BAC	Psym dCas9
pHK303	BAC	A118 + 119 dCas9
pHK304	BAC	Bxb1 + 119 dCas9
pHK305	BAC	Int3 + 119 dCas9
pHK306	BAC	Int5 + 119 dCas9
pHK307	BAC	Int8 + 119 dCas9
pHK308	BAC	Int12 + 119 dCas9
pHK401	pSC101	A118 P1 CRISPRp
pHK402	pSC101	A118 P4 CRISPRp
pHK403	pSC101	Bxb1 P2 CRISPRp
pHK404	pSC101	Bxb1 CCGG attP CRISPRp
pHK405	pSC101	Bxb1 CCGG attB CRISPRp
pHK406	pSC101	Int3 P2 CRISPRp
pHK407	pSC101	Int3 P3 CRISPRp
pHK408	pSC101	Int5 P2 CRISPRp
pHK409	pSC101	Int5 P3 CRISPRp
pHK410	pSC101	Int5 intrinsic attP CRISPRp
pHK411	pSC101	Int8 GGCC attP CRISPRp
pHK412	pSC101	Int8 GGCC attB CRISPRp
pHK413	pSC101	Int8 CCGG attP CRISPRp
pHK414	pSC101	Int8 CCGG attB CRISPRp
pHK415	pSC101	Int12 P2 CRISPRp
pHK416	pSC101	CRISPRp sequential program
pHK417	pSC101	Int8 GGCC CRISPRp (cG, tta promoter)
pHK418	pSC101	Int8 GGCC CRISPRp (bH, tta promoter)
pHK419	p15a	pLac CelR(TAN)
pHK420	p15a	pLac RbsR(TAN)
pHK501	pSC101	Memory address with gfp, kanR
pHK502	pSC101	Memory address with mKate, ampR
pHK601	pSC101	PhlACBD sender
pHK602	pSC101	LuxI sender (fH promoter, AAV tag on LuxI)
pHK603	pSC101	AsbF OMT sender
pHK604	pSC101	A118 autoinduction program
pHK605	pSC101	Int12 autoinduction program (fH promoter, AAV tag on LuxI)
pHK606	pSC101	Int8 autoinduction program
pHK607	pSC101	Int12 autoinduction for B. theta communication program
pHK608	R6K	B. theta VanR-nanoluc circuit
