# Supplementary material for: Engineering intelligent chassis cells via recombinase-based MEMORY circuits
Source: Nat Commun. 2024 Mar 18;15:2418. doi: 10.1038/s41467-024-46755-1 (PMC10948884; doi:10.1038/s41467-024-46755-1)
Supplement: Supplementary file 8 — Source Data [file 41467_2024_46755_MOESM8_ESM.xlsx]

## Sheet: Fig 2b
A118		Bxb1		Int3		Int5		Int8		Int12
No Inducer	+ Inducer	No Inducer	+ Inducer	No Inducer	+ Inducer	No Inducer	+ Inducer	No Inducer	+ Inducer	No Inducer	+ Inducer
0.43	97.88	1.38	98.98	0.8	98.43	1.43	97.98	1.4	98.01	0.91	99.01
0.48	98.17	0.29	99.28	0.22	99.23	0.4	98.94	0.22	98.68	0.57	99.26
0.48	98.58	0.05	99.47	0.13	99.04	0.17	99.42	0.15	98.5	0.39	99.53
2.77	99.05	0.64	99.48	1.1	99.27	0.68	97.43	6.86	97.69	0.74	98.7
1.79	99.33	0.09	99.52	0.12	99.53	0.14	99.59	4	98.82	0.22	99.37
1.56	99.38	0.08	99.48	0.11	99.56	0.07	99.31	2.68	98.93	0.16	99.42
raw data representing % GFP ON of inversion GOF circuit
BAC-based recombinases assayed in Marionette-Wild

## Sheet: Fig 2e
	A118						Bxb1						Int3						Int5						Int8						Int12
DAPG	98.78	98.28	98.58	99.03	98.96	95.83	0.38	0.12	0.09	0.31	0.3	0.23	0.04	0.05	0.01	0.01	0.02	0.02	0.02	0	0	0.02	0	0.01	0.73	0.92	1.26	1.07	0.96	0.65	0.1	0.12	0.09	0.13	0.07	0.11
aTc	0.88	0.61	0.86	1.6	1.23	1.26	97.12	97.36	97.62	99.03	99.3	99.14	0.26	0.1	0.05	0.02	0.01	0	0.03	0.02	0	0.04	0.01	0.03	0.82	0.74	1.35	1.02	0.73	0.75	0.12	0.14	0.17	0.13	0.21	0.2
L-ara	1.18	0.99	0.67	2.7	3.99	2.77	0.2	0.15	0.09	0.27	0.26	0.17	94.72	97.67	97.77	99.14	99.02	99.03	1.01	0.07	0.02	1	0.17	0.07	0.82	1.03	1.27	2.7	0.56	1.27	0.16	0.22	0.1	0.17	0.11	0.13
Cumin	0.68	0.68	0.61	0.98	0.98	0.95	0.12	0.12	0.15	0.22	0.26	0.19	0.06	0.03	0.03	0.04	0.09	0.03	96.73	97.35	97.1	97.66	98.18	98.33	1.32	0.7	1.11	1.01	0.68	1.09	0.13	0.11	0.19	0.2	0.1	0.04
Van	0.77	0.51	0.41	1.26	0.82	0.8	0.1	0.07	0.08	0.04	0.09	0.09	0.01	0.01	0.02	0.01	0.04	0.04	0	0	0	0.01	0.01	0	97.08	97.86	96.41	97.95	98.37	98.51	1.4	0.31	0.35	0.79	0.44	0.29
AHL	7.6	6.71	6.48	8.46	7.56	15.63	1.97	1.9	1.81	2.02	2.16	1.86	0.11	0.02	0.05	0.98	0.18	0.07	0.03	0.02	0.02	0.05	0.01	0.01	1.71	1.6	2.63	3.49	3.52	2.86	96.8	98.19	97.97	96.83	98.47	98.79
No Inducer	1.89	0.72	0.91	2.95	1.57	1.49	0.34	0.15	0.17	0.17	0.24	0.19	0.04	0.02	0.01	0.02	0.01	0.03	0.01	0	0.01	0.08	0.01	0	0.98	0.6	1.52	0.79	0.46	0.7	0.18	0.11	0.14	0.13	0.15	0.12
raw data representing recombination % of specific inversion GOF circuit in presence of specific inducers
	A118			Bxb1			Int3			Int5			Int8			Int12
	Mean	SD	N	Mean	SD	N	Mean	SD	N	Mean	SD	N	Mean	SD	N	Mean	SD	N
DAPG	98.2433	1.21321	6	0.238333	0.114091	6	0.025	0.0164317	6	0.00833333	0.00983192	6	0.931667	0.222658	6	0.103333	0.0216025	6
aTc	1.07333	0.356183	6	98.2617	0.996803	6	0.0733333	0.0983192	6	0.0216667	0.0147196	6	0.901667	0.245065	6	0.161667	0.0376386	6
L-ara	2.05	1.30303	6	0.19	0.0684105	6	97.8917	1.68823	6	0.39	0.478874	6	1.275	0.749527	6	0.148333	0.0444597	6
Cumin	0.813333	0.173858	6	0.176667	0.0568038	6	0.0466667	0.0242212	6	97.5583	0.621592	6	0.985	0.2505	6	0.128333	0.0598052	6
Van	0.761667	0.296743	6	0.0783333	0.0213698	6	0.0216667	0.0147196	6	0.00333333	0.00516398	6	97.6967	0.805175	6	0.596667	0.434588	6
AHL	8.74	3.4488	6	1.95333	0.126122	6	0.235	0.369148	6	0.0233333	0.0150555	6	2.635	0.835673	6	97.8417	0.841485	6
No Inducer	1.58833	0.796151	6	0.21	0.0707107	6	0.0216667	0.0116905	6	0.0183333	0.030605	6	0.841667	0.375788	6	0.138333	0.0248328	6
descriptive statistics for the above data set

## Sheet: Fig 3a
Time (hrs)	A118 PF						A118 TE
0	2.13	2.35	1.69	0.55	0.46	0.62	1.12	1.68	1.8	0.26	0.17	0.47
4	68.96	68.25	65.71	58.54	56.03	56.11	50.96	51.81	49.72	35.7	37.07	34.77
8	95.97	95.88	95.19	95.92	95.84	95.8	91.09	91.98	91.75	90.87	91.51	91.39
12	96.62	96.56	96.13	97.25	96.93	96.18	93.55	94.91	93.69	91.22	91.9	92.46
16	97.6	97.07	97.27	99.11	99.14	98.97	94.63	95.21	94.62	98.24	98.33	98.17
Time (hrs)	Bxb1 PF						Bxb1 TE
0	0.64	0.14	0.19	0.13	0.12	0.41	0.05	0.02	0	0.02	0.06	0.01
4	98.14	98	98.16	98.4	96.56	98.37	83.32	85.22	83.46	80.99	81.32	81.27
8	99	98.94	99.14	99.07	99.27	99.6	96.99	97.23	96.37	95.81	95.81	96.15
12	98.82	98.86	98.98	99.69	99.73	99.78	98.61	98.73	97.96	98.47	98.16	98.28
16	98.42	97.53	98.52	99.74	99.72	99.77	97.6	98.14	97.28	99.51	99.38	99.41
Time (hrs)	Int3 PF						Int3 TE
0	0.44	0.09	0.03	0.05	0.01	0.05	0.03	0.06	0.01	0.02	0.02	0.01
4	93.04	94.63	93.7	92.59	92.63	91.85	94.58	94.65	95.73	95.84	96.91	98.67
8	96.34	96.82	96.44	96.08	96.67	96.57	97.01	96.84	97.3	97.14	97.47	98.54
12	98.81	98.69	98.16	99.4	99.42	99.55	98.69	98.56	98.02	99.61	99.6	99.57
16	98.33	98.53	98.69	99.62	99.59	99.66	97.77	98.66	98.13	99.74	99.77	99.72
Time (hrs)	Int5 PF						Int5 TE
0	1.03	0.05	0.13	0	0	0	0.06	0.02	0.03	0	0	0
4	97.96	98.63	97.73	98.53	97.55	98.09	93.89	93.21	90.31	91.17	91.06	90.2
8	99.04	99.04	98.87	98.77	99.15	99.39	96.68	96.21	95.16	92.03	92.39	92.28
12	98.38	97.96	98.42	99.46	99.52	99.61	98.15	97.65	97.71	98.97	98.85	98.82
16	98.18	98.16	98.6	99.55	99.61	99.61	97.84	97.94	97.22	99.31	99.16	99.2
Time (hrs)	Int8 PF						Int8 TE
0	1.77	0.92	0.99	0.9	0.85	1.05	0.16	0.15	0.22	0.03	0.11	0.1
4	95.58	97.2	97.05	98.8	97.47	98.05	97.85	98.06	98.29	97.88	97.96	98.6
8	98.44	98.68	98.63	98.94	99.19	99.35	99.17	99.24	99.28	98.78	99.55	99.38
12	97.21	98.51	98.37	99.21	99.27	99.16	99.03	98.83	99.02	99.67	99.61	99.73
16	98.28	98.15	97.89	99.41	99.36	99.29	98.15	98.08	98.33	99.63	99.72	99.65
Time (hrs)	Int12 PF						Int12 TE
0	2.16	0.35	0.33	0.18	0.16	0.2	0.14	0.1	0.16	4.41	0.2	0.18
4	97.8	98.02	97.56	99.23	98.29	98.78	96.75	98.06	98.44	97.86	98.84	99.18
8	99.3	99.17	99.02	99.1	99.29	99.51	99.01	98.97	99.09	97.68	99.23	99.18
12	98.29	98.85	98.91	99.75	99.56	99.61	98.49	98.43	98.44	99.52	99.62	99.58
16	97.37	97.84	97.81	99.79	99.72	99.73	96.46	96.07	97.4	99.56	99.62	99.69
raw data representing recombination % of inversion GOF (PF) and excision GOF (TE) over time

## Sheet: Fig 3b-e
A118		Bxb1		Int3		Int5		Int8		Int12
No Inducer	+ Inducer	No Inducer	+ Inducer	No Inducer	+ Inducer	No Inducer	+ Inducer	No Inducer	+ Inducer	No Inducer	+ Inducer
1.89	98.78	0.34	97.12	0.04	94.72	0.01	96.73	0.98	97.08	0.18	96.8
0.72	98.28	0.15	97.36	0.02	97.67	0	97.35	0.6	97.86	0.11	98.19
0.91	98.58	0.17	97.62	0.01	97.77	0.01	97.1	1.52	96.41	0.14	97.97
2.95	99.03	0.17	99.03	0.02	99.14	0.08	97.66	0.79	97.95	0.13	96.83
1.57	98.96	0.24	99.3	0.01	99.02	0.01	98.18	0.46	98.37	0.15	98.47
1.49	95.83	0.19	99.14	0.03	99.03	0	98.33	0.7	98.51	0.12	98.79
raw data representing % GFP ON of inversion GOF circuit
A118		Bxb1		Int3		Int5		Int8		Int12
No Inducer	+ Inducer	No Inducer	+ Inducer	No Inducer	+ Inducer	No Inducer	+ Inducer	No Inducer	+ Inducer	No Inducer	+ Inducer
94.34	0.78	99.25	0.08	99.54	3.34	99.12	8.4	98.63	8.33	99.38	0.26
96.56	0.22	99.42	0.13	99.52	3.63	98.49	7.24	98.63	7.79	99.52	0.24
96.06	0.22	99.56	0.1	99.64	3.41	98.71	9.25	98.42	4.54	99.47	0.3
97.83	1.48	94.92	0.6	98.16	5.65	98.01	5.22	95.87	4.54	98.35	0.62
96.06	0.37	97	0.15	97.78	5.27	97.28	5.39	97.17	4.68	98.2	0.41
96.83	0.37	96.01	0.12	98.17	4.64	98.14	5.25	96.89	6.56	98.85	0.58
raw data representing % GFP ON of inversion LOF circuit
A118		Bxb1		Int3		Int5		Int8		Int12
No Inducer	+ Inducer	No Inducer	+ Inducer	No Inducer	+ Inducer	No Inducer	+ Inducer	No Inducer	+ Inducer	No Inducer	+ Inducer
1.28	97.09	0.04	97.94	0.02	98.46	0.21	96.97	0.3	98.7	0.18	98.77
0.57	97.95	0.02	97.31	0.02	98.01	0.08	97.02	0.63	98.79	0.15	98.86
0.48	97.97	0.01	95.93	0.01	97.64	0.07	97.1	0.71	98.23	0.1	98.89
0.39	97.27	0.07	99.25	0.05	98.92	0.04	92.34	0.14	97.01	0.16	97.3
0.4	98.28	1.02	98.44	0.12	98.93	0.06	93.07	0.1	97.42	0.1	95.5
0.51	97.44	0.06	98.35	0.06	99.13	0.01	92.42	0.13	97.27	0.07	97.56
raw data representing % GFP ON of excision GOF circuit
A118		Bxb1		Int3		Int5		Int8		Int12
No Inducer	+ Inducer	No Inducer	+ Inducer	No Inducer	+ Inducer	No Inducer	+ Inducer	No Inducer	+ Inducer	No Inducer	+ Inducer
97.26	1.53	98.78	0.1	98.9	2.59	98.18	1.74	97.72	0.89	98.3	0.44
97.52	0.32	98.49	0.04	98.77	4	99.13	1.36	98.26	0.99	98.74	0.08
97.21	0.53	97.62	0.16	98.89	2.26	98.76	2.38	97.92	0.98	98.31	0.12
96.37	0.71	97.69	0.52	97.16	4.1	96.04	2.75	96.67	2.09	96.84	0.51
98.2	0.34	98.18	0.14	98.9	2.67	96.72	1.15	97.08	2.23	97.87	0.14
98.35	0.31	97.39	0.08	99.08	2.72	98.02	1.23	97.73	3.27	96.57	0.07
raw data representing % GFP ON of excision LOF circuit

## Sheet: Fig 3f_Supplementary Fig 5
No Inducer	Day 3	Day 5	Day 7	Day 9	Day 11		No Inducer	Day 3	Day 5	Day 7	Day 9	Day 11
A118	1.08	0.68	0.4	0.39	0.43		A118	0.9	0.6	0.47	0.41	0.38
Bxb1	0.16	0.1	0.08	0.13	0.12		Bxb1	0.14	0.1	0.06	0.15	0.14
Int3	0.01	0.01	0.53	0.04	0.1		Int3	0.01	0.01	0.01	0	0.01
Int5	0.01	0.01	0.29	0.02	0.08		Int5	0.02	0.01	0.07	0	0.01
Int8	0.51	0.62	0.25	0.14	0.36		Int8	0.56	1.09	0.22	0.07	0.61
Int12	0.07	0.03	0.03	0.01	0.04		Int12	0.02	0.09	0.02	0.03	0.02
+ Inducer	Day 3	Day 5	Day 7	Day 9	Day 11		+ Inducer	Day 3	Day 5	Day 7	Day 9	Day 11
A118	97.34	96.8	97.32	96.17	97.41		A118	96.91	98.21	96.16	96.8	97.93
Bxb1	98.39	99.12	97.7	99.46	99.62		Bxb1	98.42	98.35	98.02	99.24	99.16
Int3	97.3	98.13	96.61	98.12	98.91		Int3	98.41	98.23	99.04	99.43	99.39
Int5	97.19	97.23	95.12	98.36	97.27		Int5	95.63	97.3	96.45	98.59	97.23
Int8	96.83	99.04	96.65	99.05	98.74		Int8	97.6	97.37	97.42	98.41	98.39
Int12	98.61	98.65	97.94	99.08	99.13		Int12	98.36	98.64	97.88	98.49	99.3
raw data representing recombination % of inversion GOF circuit							a second independent trial

## Sheet: Fig 4
Day 1 no Inducer	OFF	GFP ON	mKate ON	Both ON
4a	99.74	0.17	0.1	0
	98.9	1.08	0.02	0
	98.96	1	0.04	0
	99.85	0.06	0.09	0
	99.91	0.01	0.08	0
	99.78	0.03	0.2	0
Day 1 + van. acid	OFF	GFP ON	mKate ON	Both ON		Day 2 reset	OFF	GFP ON	mKate ON	Both ON
4b, top	1.38	98.48	0.13	0.02			99.96	0.04	0	0
	1.23	98.71	0	0.06			99.98	0.02	0	0
	1.23	98.71	0.03	0.02	--->		99.98	0.02	0	0
	6.43	93.46	0.07	0.04			99.97	0.03	0	0
	4.7	95.24	0.01	0.04			99.97	0.03	0	0
	4.2	95.73	0	0.07			99.95	0.04	0	0.01
Day 1 + aTc	OFF	GFP ON	mKate ON	Both ON		Day 2 reset	OFF	GFP ON	mKate ON	Both ON
4b, middle	1.23	0	98.59	0.18			99.98	0	0.02	0
	1.11	0.04	97.52	1.32			100	0	0	0
	1.21	0.01	97.68	1.11	--->		99.99	0	0.01	0
	4.41	0.04	95.53	0.02			99.93	0.04	0	0.02
	3.16	0.01	96.82	0.01			99.94	0.04	0.01	0.01
	5.44	0.01	94.52	0.03			99.98	0.02	0	0		Day 3 no Inducer	OFF	GFP ON	mKate ON	Both ON		Day 3 + aTc	OFF	GFP ON	mKate ON	Both ON
													99.98	0.02	0	0			99.89	0.11	0	0
Day 1 + both	OFF	GFP ON	mKate ON	Both ON		Day 2 reset	OFF	GFP ON	mKate ON	Both ON			100	0	0	0			99.86	0.14	0	0
4b, bottom	2.44	0.38	0.03	97.15			99.97	0.02	0	0.02			99.98	0.02	0	0			99.99	0.01	0	0
	2.61	1.28	0.02	96.09			99.98	0	0	0.01	--->
	2.63	0.28	0.02	97.06	--->		99.98	0.01	0.01	0		Day 3 + cum. acid	OFF	GFP ON	mKate ON	Both ON		Day 3 + van. acid	OFF	GFP ON	mKate ON	Both ON
	7.6	0.74	0.06	91.6			99.98	0.01	0	0.01			2.68	97.32	0	0			99.95	0.05	0	0
	7.21	0.21	0.07	92.51			99.97	0.02	0.02	0			1.47	98.53	0	0			99.98	0.02	0	0
	9.09	0.23	0.07	90.6			99.97	0.02	0	0.01			1.57	98.43	0	0			100	0	0	0
data corresponding to Fig 4a-b						data corresponding to Fig 4b (right bar graphs)						data corresponding to Fig 4d

## Sheet: Fig 5
1st integration					2nd integration
before integration		after integration			before integration				after integration
GFP OFF	GFP ON	GFP OFF	GFP ON		OFF	Only GFP	Only mKate	Both ON	OFF	Only GFP	Only mKate	Both ON
99.58	0.41	0.9	99.1		0.23	99.11	0	0.66	0.73	5.53	0.05	93.69
99.71	0.28	0.62	99.37		0.28	99.64	0	0.08	1.35	5.21	0.04	93.4
99.91	0.09	0.49	99.51		0.24	99.7	0	0.07	0.82	5.14	0.05	93.99
99.39	0.61	0.45	99.55		0.19	99.81	0	0	0.24	11.95	0.04	87.78
99.76	0.23	0.53	99.47		0.23	99.77	0	0	0.17	13.37	0.03	86.43
99.95	0.04	0.54	99.46		0.28	99.72	0	0	0.18	12.69	0.02	87.11
data corresponding to Fig 5b		Fig 5d			Fig 5f				Fig 5h
raw data representing % integration of insert 1					raw data representing % integration of insert 2
% of GFP ON means the % integration					Only GFP represents the population that has ONLY GFP expression
SacB is included in pSC101					% of Both ON means the % integration of insert 2

## Sheet: Fig 6d_Supplementary Fig 10
Bxb1 Core attP Target (CC-GG dinucleotide pair)					Int3 PAM2 Target					Int5 Intrinsic attP PAM Target					Int8 Core attB Target (GG-CC dinucleotide pair)					Int12 P2 Target
No Inducer	aTc	IPTG	aTc + IPTG		No Inducer	ara	IPTG	ara + IPTG		No Inducer	cumin	IPTG	cumin + IPTG		No Inducer	Van	IPTG	Van + IPTG		No Inducer	AHL	IPTG	AHL + IPTG
0.03	97.89	0.01	0.2		0.06	97.76	0.17	0.14		0	97.73	1.28	1.05		0.34	96.69	0	0.3		0.82	95.19	0.05	5.32
0.08	97.65	0	0.12		0.07	98.95	0.03	0.13		0	97.08	0.06	0.91		0.17	97.16	0	0.36		0.8	97.27	0.05	7.81
0.03	97.63	0	0.28		0.04	98.58	0.02	0.16		0	98.16	0.03	0.87		0.28	96.69	0	0.59		0.66	95.93	0.02	3.27
0	97.93	0.89	0.07		0.15	97.95	0	2.28		0.01	94.94	0.01	0.72		0.2	96.66	0.15	0.05		0.86	97.24	0.43	2.92
0.01	97.93	0.12	0.05		0.09	98.25	0	2.28		0.04	94.49	0	0.6		0.13	98.08	0.04	0.02		2.25	96.44	0.17	3.3
0	97.67	0.16	0.08		0.13	97.93	0.01	1.82		0	94.69	0	0.55		0.1	97.6	0.06	0.03		4.24	98.24	0.26	2.28
from Fig 6d
Bxb1 Core attB Target (CC-GG dinucleotide pair)					Bxb1 PAM2 Target					Int3 PAM3 Target					Int5 PAM3 Target
No Inducer	aTc	IPTG	aTc + IPTG		No Inducer	aTc	IPTG	aTc + IPTG		No Inducer	ara	IPTG	ara + IPTG		No Inducer	cumin	IPTG	cumin + IPTG
0.01	97.13	0.55	4.92		0.19	98.54	0.37	0.35		0.02	98.56	0.02	1.05		0.01	96.66	0.03	1.35
0.04	98.15	0.16	5.52		0.07	97.97	0.19	0.62		0.01	96.91	0.01	1.14		0	95.52	0.04	1.52
0.01	98.02	0.15	5.07		0.02	97.58	0.23	0.41		0.01	98.68	0.03	1.25		0.01	96.44	0.09	1.33
0.01	98.86	0	5.19		0.4	97.95	0	2.24		0.28	97.64	0	1.47		0.01	97.72	0	1.16
0.02	97.96	0	5.04		0.1	98.08	0.01	1.36		0.3	98.53	0.01	1.83		0.01	97.27	0	0.81
0.05	98.1	0	5.6		0.11	97.74	0	0.89		0.11	98.83	0.01	1.58		0.01	95.91	0	0.74
Int5 PAM2 Target					Int8 Core attP Target (GG-CC dinucleotide pair)					Int8 Core attP Target (CC-GG dinucleotide pair)					Int8 Core attB Target (CC-GG dinucleotide pair)
No Inducer	cumin	IPTG	cumin + IPTG		No Inducer	Van	IPTG	Van + IPTG		No Inducer	Van	IPTG	Van + IPTG		No Inducer	Van	IPTG	Van + IPTG
0.01	98.33	0.08	0.77		0.22	96.05	0.04	2.83		0.34	96.07	0	2.54		0.33	95.32	0.01	0.69
0.01	97.15	0.12	0.59		0.25	95.57	0.03	3.22		0.31	96.96	0	2.58		0.39	94.82	0	0.78
0.05	96.97	0.15	0.84		0.25	96.15	0.03	3.34		0.42	96.83	0	2.91		0.15	93.11	0.01	0.88
0.01	98.19	0	3.17		0.37	97.05	0.79	3.02		0.12	98.16	0.03	1.1		0.15	94.24	0.02	0.63
0	96.72	0.01	2.85		0.1	97.04	0.19	3.54		0.15	98.18	0.04	1.31		0.07	95.54	0.04	0.47
0.01	97.89	0	3.16		0.18	97.96	0.23	3.32		0.09	97.97	0.03	1.21		0.2	93.11	0.02	0.39
raw data representing recombination % of CRISPRp circuits in SI Fig 10
layout is the same as the figure

## Sheet: Fig 6f_Supplementary Fig 12
Int8 GG-CC L Target					Int8 GG-CC L Target
RbsR-controlled sgRNA					CelR-controlled sgRNA
No Inducer	Van. Acid	Ribose	Both		No Inducer	Van. Acid	Cellobiose	Both
0.14	91.33	0.06	4.8		0.13	64.31	0.24	3.16
0.07	91.03	0.02	4.87		0.01	67.85	0.03	3.12
0.09	91.98	0.03	4.57		0.12	68.09	0.06	3.12
0.07	86.33	0.04	2.56		0.05	61.01	0.01	2.61
0.03	90.51	0.01	2.41		0.05	65.93	0.03	2.16
0.03	90.89	0.05	2.75		0.02	62.16	0	2.7
raw data representing recombination % of CRISPRp circuits in Fig 6f and SI Fig 12

## Sheet: Fig 7
Day 1			Day 2						Day 3
Van. Acid	L-ara	aTc	Van. Acid->aTc	Van. Acid->L-ara	aTc->Van. Acid	aTc->L-ara	L-ara->Van. Acid	L-ara->aTc	Van. Acid->aTc->L-ara	Van. Acid->L-ara->aTc	aTc->Van. Acid->L-ara	aTc->L-ara->Van. Acid	L-ara->Van. Acid->aTc	L-ara->aTc->Van. Acid	No Inducer
0	0.02	0	0	0.19	0.19	3.24	0.1	0.09	96.65	0.17	3.81	2.11	0.05	0.07	0
0	0.07	0	0.01	0.13	0.04	3.27	0.06	0.09	95.6	0.17	3.84	2.06	0.1	0.1	0.02
0	0.15	0	0.01	0.34	0.01	3.19	0.12	0.22	97.91	0.4	4.59	3.1	0.19	0.11	0
0	0.14	0	0	0.34	0.01	3.03	0.14	0.2	96.55	0.36	3.71	2.29	0.09	0.15	0.01
0	0.04	0	0.01	0.15	0.01	3.24	0.05	0.11	95.66	0.15	4.47	2.98	0.05	0.04	0
0	0.04	0	0.01	0.27	0	2.86	0.07	0.04	97.71	0.21	3.57	2.03	0.02	0.01	0
Raw data corresponding to % of cells in the GFP ON state related to Fig 7d
The values represent the percentage of cells deemed GFP ON after treatment with the specified order of inducers and then subsequent growth in medium with no inducers

[truncated: 11 more sheets: Fig 8, Supplementary Fig 1, Supplementary Fig 3, Supplementary Fig 4, Supplementary Fig 6, Supplementary Fig 7, Supplementary Fig 8d, Supplementary Fig 9, Supplementary Fig 11, Supplementary Fig 15, Supplementary Fig 16]
